# Supplementary material for: Psychometric Properties of the Breast Cancer Awareness Measure (Breast-CAM): A Systematic Review and Meta-Analysis
Source: Cancers (Basel). 2026 Mar 15;18(6):956. doi: 10.3390/cancers18060956 (PMC13025391; doi:10.3390/cancers18060956)
Supplement: Supplementary file 1 [file cancers-18-00956-s001.zip]

Archive with 5 entries (5 files):
- Supplementary_Appendix_S1_List of Excluded Full-Text Articles With Reasons.pdf
- Supplementary_File_S1_PRISMA-COSMIN+Reporting+checklist+Full+reports+-+version+January+2024.pdf
- Supplementary_File_S2_Search_Strategy.pdf
- Supplementary_File_S3_COSMIN Risk of Bias and Measurement Properties Extraction Sheet.xlsx
- Supplementary_Table_S1_ Study-level ratings.pdf
