# Supplementary material for: Psychometric Properties of the Breast Cancer Awareness Measure (Breast-CAM): A Systematic Review and Meta-Analysis
Source: Cancers (Basel). 2026 Mar 15;18(6):956. doi: 10.3390/cancers18060956 (PMC13025391; doi:10.3390/cancers18060956)
Supplement: Supplementary file 1 [file cancers-18-00956-s001.zip › Supplementary_File_S3_COSMIN Risk of Bias and Measurement Properties Extraction Sheet.xlsx]

## Sheet: Sheet1
Year	Author(s)	Title	DOI	Country	Study design	Target Population	Sample size	BCAM version/Adaptation type	Psychometric Properties Assessed (α, CFA, CVI, etc.)	Content Validity (CVI/Expert review)	Structural Validity (EFA/CFA)	Internal Consistency (α)	Reliability (ICC / κ / α)	Measurement Error	Construct Validity (Hypothesis testing)	Criterion Validity	Responsiveness	Cross - Cultural Adaption	Overall COSMIN rating per study	Overall Risk of Bias per study	Notes (methodological comments, strengths, limitations, translation notes)
2010	Linsell, Louise; Forbes, Lindsay J. L.; Burgess, Caroline; Kapari, Marcia; Thurnham, Angela; Ramirez, Amanda J.	Validation of a measurement tool to assess awareness of breast cancer	10.1016/j.ejca.2010.02.034	UK	cross-sectional validation	women attending the NHS Breast Screening Programme	n=292 women assessed for acceptability, n=576 women assessed for sensitivity to change, n=167 women assessed for test–retest reliability	BCAM v.1	κ, HT, CV, RESP	CR: Expert review + cognitive interviews, no CVI → Indeterminate (?) ROB: Inadequate	CR: NR → − Insufficient ROB: NR / Inadequate (−)	CR: NR → − Insufficient ROB: NR / Inadequate (−) (α not assessed)	CR: κ range 0.28–0.68, 71–90% agreement → − Insufficient ROB: Adequate (clear test–retest design)	CR: NR → − Insufficient ROB: NR → Inadequate (−)	CR: Significant group differences (p<0.001) → Sufficient (+) ROB: Appropriate design, adequate reporting → Adequate	CR: NR → − Insufficient ROB: NR → Inadequate (−)	CR: +9.3% vs +30% (95% CI) → Sufficient (+) ROB: Adequate	CR: N/A – Original instrument, no adaptation needed ROB: N/A	Moderate	Inadequate (−)	Foundational BCAM paper; strong responsiveness & construct validity, but missing internal consistency, structural validity, criterion validity, and measurement error, so evidence certainty remains low.
2011	Forbes, L.J.L.; Linsell, L.; Atkins, L.; Burgess, C.; Tucker, L.; Omar, L.; Ramirez, A.J.	A promoting early presentation intervention increases breast cancer awareness in older women after 2 years: A randomised controlled trial	10.1038/bjc.2011.205	UK	RCT	women aged 67 – 70 years	n=867 after PEP intervention n=202	BCAM v.1	HT/CV, RESP	CR: Original BCAM, not evaluated in this study → N/A ROB: N/A	CR: NR → − Insufficient ROB: NR / Inadequate (−)	CR: NR → − Insufficient ROB: NR / Inadequate (−)	CR: NR → − Insufficient ROB: NR / Inadequate (−)	CR: NR → − Insufficient ROB: NR / Inadequate (−)	CR: OR 8.1 (95% CI 2.7–25.0) → Sufficient (+) ROB: Adequate	CR: NR → − Insufficient ROB: NR / Inadequate (−)	CR: RCT; sustained ↑ awareness → Sufficient (+) ROB: Adequate (randomised design; self-report & attrition)	CR: N/A – Original UK English; no adaptation ROB: N/A	Moderate	Inadequate (−)	RCT demonstrated intervention effectiveness, not psychometric validation; no internal consistency, reliability, factor structure, or error testing performed.
2015	Kisuya, J.; Wachira, J.; Busakhala, N.; Naanyu, V.; Chite, A.F.; Omenge, O.; Otieno, G.; Keter, A.; Mwangi, A.; Inui, T.	Impact of an educational intervention on breast cancer knowledge in western Kenya	10.1093/her/cyv043	Kenya	interventional	young adult women	n=532		α, HT, RESP, CCA	CR: Expert review + pilot testing, no CVI → Indeterminate (?) ROB: Inadequate (no quantitative content validity index)	CR: NR → − Insufficient ROB: NR / Inadequate (−)	CR: α = 0.782 → Not interpretable (no structural validity) ROB: Inadequate (−)	CR: NR → − Insufficient ROB: NR / Inadequate (−)	CR: NR → − Insufficient ROB: NR / Inadequate (−)	CR: No predefined hypotheses → Insufficient (−) ROB: Inadequate (post-hoc comparison, not hypothesis-based)	CR: NR → − Insufficient ROB: NR / Inadequate (−)	CR: +2.8 point increase pre–post (p<0.001) → Sufficient (+) ROB: Adequate (pre–post design, clear statistics)	CR: Partial adaptation (no back-translation, no CVI) → Indeterminate (?) ROB: Moderate	Moderate	Inadequate (−)	First Kenyan BCAM version; acceptable α and responsiveness, but lacks reliability testing, structural validity, CVI values, and measurement error analysis; therefore evidence remains low-certainty.
2016	Alkhasawneh, E.; Siddiqui, S.T.; Leocadio, M.; Seshan, V.; Al-Farsi, Y.; Al-Moundhri, M.S.	I Do Not Even Say "It" - a Mixed Methods Study on Breast Cancer Awareness of Omani Women	10.7314/APJCP.2016.17.4.2247	Oman	mixed methods (quantitative and qualitative)	Omani women aged ≥20 years	n=1372 (quantitative), n=19 (qualitative)	BCAM Arabic (Oman, v2 cultural adaptation)	α, inter-rater r (not test–retest), CVI, Floor/Ceiling, Regression analysis (no CFA or gold-standard criterion)	.CR: Expert panel + cultural & linguistic review → Sufficient (+) ROB: Very Good	CR: NR → − Insufficient ROB: NR / Inadequate (−)	CR: α = 0.856 & 0.890 → Sufficient (+) ROB: Adequate	CR: Inter-rater r = 0.97 (not test–retest) → Insufficient (−) ROB: Inadequate	CR: Only floor/ceiling (<15%) reported → Indeterminate (?) ROB: Doubtful	CR: No predefined hypotheses, regression only → Insufficient (−) ROB: Inadequate	CR: r = 0.58 (no gold standard) → Indeterminate (?) ROB: Doubtful	CR: NR → − Insufficient ROB: NR / Inadequate (−)	CR: Full translation + cultural validation → Sufficient (+) ROB: Very Good	Low	Inadequate (−)	Not full psychometric validation; no test–retest, no structural validity, no gold standard criterion test; cultural adaptation acceptable.
2016	Al-Khasawneh, E. M.; Leocadio, M.; Seshan, V.; Siddiqui, S. T.; Khan, A. N.; Al-Manaseer, M. M.	Transcultural adaptation of the Breast Cancer Awareness Measure	10.1111/inr.12265	Oman	cross-sectional validation	Arab women older than 20 years	n=972	Arabic-BCAM-A (Oman, v2 cultural adaptation)	α, Inter-rater r, HT, CVI, Floor/Ceiling, CCA	CR: Expert panel + cognitive interviews → Sufficient (+) ROB: Adequate	CR: NR → Insufficient (−) ROB: Inadequate	CR: α = .856–.890 → Sufficient (+) ROB: Adequate	CR: No test–retest, only inter-rater r = .94–.97 → Insufficient (−) ROB: Inadequate (not true reliability)	CR: NR → Insufficient (−) ROB: Inadequate	CR: r = .158, p = .001 → Indeterminate (?) ROB: Doubtful (no a priori hypothesis, weak effect)	CR: NR (no comparison with gold standard) → Insufficient (−) ROB: Inadequate	CR: NR (no longitudinal change evaluated) → Insufficient (−) ROB: Inadequate	CR: Full WHO translation + back-translation + expert adaptation → Sufficient (+) ROB: Adequate	Moderate	Inadequate (−)	Strong internal consistency & adaptation quality, but no test–retest & no structural validity; limited validity evidence.
2017	Alkhasawneh, Esra; Al-Farsi, Yahya; Al-Simadi, Fayez; Leocadio, Michael	Development and Validation of a Culturally-Tailored Breast Cancer Health Education Programme for Arab Women.	10.18295/squmj.2016.17.02.008	Oman	interventional	women	n=53	Modified Arabic “breast module” of CAM/BCAM (Oman)	α, split-half, test-retest, pre-post change, translation/ adaptation	CR: No CVI scores provided → Insufficient (−) ROB: Inadequate	CR: NR → Insufficient (−) ROB: Inadequate	CR: α = .856–.890 → Sufficient (+) ROB: Adequate	CR: Test-retest r = .865 → Sufficient (+) ROB: Adequate	CR: NR → Insufficient (−) ROB: Inadequate	CR: Post-intervention change only → Indeterminate (?) ROB: Doubtful (no a priori hypothesis)	CR: NR → Insufficient (−) ROB: Inadequate	CR: Pre-post same sample → Sufficient (+) ROB: Adequate	CR: Full translation + back translation + expert panel → Sufficient (+) ROB: Adequate	Moderate	Inadequate (−)	Good α and test–retest reliability, but major COSMIN limitations: no structural validity, no formal CVI, weak construct testing. Only two properties meet inclusion threshold.
2017	Wachira, J., Busakhala, A., Chite, F., Naanyu, V., Kisuya, J., Otieno, G., Keter, A., Mwangi, A., Inui, T.	Refining a questionnaire to assess breast cancer knowledge and barriers to screening in Kenya: Psychometric assessment of the BCAM	10.1186/s12913-017-2058-x	Kenya	random sampeling for focus group/survey	women 18yo<	very good n=1061	Swahili BCAM (Kenya adaptation)BCAM adapted, validated locally (psychometric refinements, questionnaire tailored)	α, EFA, CVI, Hypothesis testing, Floor/Ceiling, CCA	CR: Expert + cognitive review → Sufficient (+) ROB: Adequate	CR: EFA only, no CFA → Indeterminate (?) ROB: Inadequate (−)	CR: α = .79–.85 → Sufficient (+) ROB: Adequate	CR: NR → Insufficient (−) ROB: Inadequate	CR: NR → Insufficient (−) ROB: Inadequate (−)	CR: Limited hypothesis testing → Indeterminate (?) ROB: Doubtful	CR: NR → Insufficient (−) ROB: Inadequate	CR: NR → Insufficient (−) ROB: Inadequate	CR: Translation + pilot testing → Sufficient (+) ROB: Adequate	Low	Inadequate (−)	Strong α and cultural adaptation, but missing reliability testing, CFA, measurement error, and hypothesis-driven validity; cannot be rated higher than Low
2018	Heidari, Zahra; Feizi, Awat	Transcultural adaptation and validation of the Persian version of the breast cancer awareness measure (BCAM) questionnaire	10.1002/cam4.1740	Iran	methodological cross-sectional	Persian-speaking women	n=1078	Persian translation and cross-cultural adaptation (forward–backward translation, expert panel, pilot testing)	α, ICC, κ, EFA, CFA, LCA, ROC/AUC, SEM, SDC, Floor/Ceiling	CR: Expert review + forward/back translation → Sufficient (+) ROB: Adequate	EFA (2 factors) + CFA (good fit indices) | CR: Both EFA and CFA done → Sufficient (+) ROB: Adequate	α = 0.882 (total) | CR: >0.8 → Sufficient (+) ROB: Very Good	ICC = 0.841; Kappa 0.47–0.81 | CR: ICC >0.7, kappa moderate–very good → Sufficient (+) ROB: Very Good	CR: SEM reported but no MIC/SDC → Indeterminate (?) ROB: Adequate (acceptable SEM procedure, missing MIC justification)	Medical experts scored higher than general women; AUC = 0.822 | CR: Hypotheses met → Sufficient (+) ROB: Adequate	CR: ROC AUC=.822 (known-groups only) → Indeterminate (?) ROB: Doubtful (no gold standard; hypothesis not predefined)	SDC = 2.36 | CR: SDC reported, no intervention → Indeterminate (?) ROB: Doubtful	Forward-backward translation, pilot testing | CR: Sufficient (+) ROB: Adequate	Good	Adquate-Good	The study provided the most complete BCAM validation to date, including α, ICC, κ, EFA, CFA, LCA, ROC/AUC, floor/ceiling, and SEM/SDC. All core psychometric properties rated Sufficient (+). Criterion validity and responsiveness rated Indeterminate due to no gold standard and no MIC. Overall COSMIN = Good; ROB = Adequate–Good.
2020	Liu, N., Li, P., Wang, J., Chen, D.-D., Sun, W.-J., Guo, P.-P., Zhang, X.-H., Zhang, W.	Psychometric properties of the Breast Cancer Awareness Measurement among Chinese women: A cross-sectional study	10.1136/bmjopen-2019-035911	China	cross-sectional	women (19-67yo)	n=328 relatively small for robust psychometric validation	developed and evaluated (Chinese version: C-BCAM), Translation and cultural adaptation into Chinese Procedures: Brislin forward–back translation, expert panel review, cognitive interviews Evidence: High I-CVI (0.86–1.00), S-CVI (0.92) Conclusion: Strong support for cross-cultural validity; adaptation was culturally appropriate and psychometrically sound	α, ICC, EFA, CFA, CVI, ROC/AUC	CR: S-CVI = 0.92 → Sufficient (+) ROB: Adequate	CR: EFA + CFA both conducted → Sufficient (+) ROB: Adequate	CR: α = 0.90 → Sufficient (+) ROB: Very Good	CR: r = 0.72 (2-week retest, n=20) → Sufficient (+) ROB: Adequate	CR: NR → Insufficient (−) ROB: Inadequate	CR: No predefined hypothesis → Indeterminate (?) ROB: Doubtful	CR: NR → Insufficient (−) ROB: Inadequate	CR: NR → Insufficient (−) ROB: Inadequate	CR: Forward–backward translation + expert panel → Sufficient (+) ROB: Adequate	Low	Inadequate (−)	Conducted a full Mandarin cultural adaptation of the BCAM using forward–backward translation and expert review. Internal consistency, test–retest reliability, and structural validity (EFA+CFA) were adequately evaluated. However, no predefined hypotheses for construct validity, and criterion validity, responsiveness, and measurement error were not assessed. Psychometric scope is incomplete, leadin…
2020	Liu, Na; Li, Ping; Wang, Jie; Guo, Ping-Ping; Zhang, Xue-Hui; Yang, Shu; Yu, Lin; Zhang, Xiu-Min; Zhang, Wei	Factors influencing breast cancer awareness: a cross-sectional study in China.	10.2217/cer-2020-0037	China	cross-sectional	women	n=274	Chinese version (C-BCAM)	α only	CR: Not re-evaluated (used previously validated version) → Insufficient (−) ROB: Inadequate	CR: NR → Insufficient (−) ROB: Inadequate	CR: α = 0.91 total; 0.84–0.94 subscales → Sufficient (+), ROB Adequate	CR: NR → Insufficient (−) ROB: Inadequate	CR: NR → Insufficient (−) ROB: Inadequate	CR: Only demographic associations; no predefined hypotheses → Doubtful (?) ROB: Doubtful	CR: NR → Insufficient (−) ROB: Inadequate	CR: NR → Insufficient (−) ROB: Inadequate	CR: No new translation (used existing Chinese BCAM) → Not applicable ROB: N/A	Low	Inadequate (−)
2020	Htay, MNN; Donnelly, M; Schliemann, D; Loh, SY; Dahlui, M; Ibrahim Tamin, NSB; Somasundaram, S; Su, TT	Translation and Validation of the Breast Cancer Awareness Measurement Tool in Malaysia (B-CAM-M)	10.31557/APJCP.2020.21.1.217	Malaysia	cross-sectional validation	Malay-speaking women in Malaysia (18 years and above)	n=251	Malay- B-CAM-M, Linguistic validity The English version of the B-CAM was translated to Malay by using the forward and backward translation method following the World Health Organisation (WHO) guideline (WHO, 2015).	α, ICC, CVI, content validity, linguistic adaptation	CR: I-CVI range 0.83–1.00 → Sufficient (+) ROB: Adequate	CR: NR → Insufficient (−) ROB: Inadequate	CR: α = 0.83 (symptoms), 0.75 (barriers) → Sufficient (+) ROB: Adequate	CR: ICC = 0.79 (total awareness score) → Sufficient (+) ROB: Doubtful (only score-level; several items <0.4)	CR: NR → Insufficient (−) ROB: Inadequate	CR: NR → Insufficient (−) ROB: Inadequate	CR: NR → Insufficient (−) ROB: Inadequate	CR: NR → Insufficient (−) ROB: Inadequate	CR: Forward–backward translation + cultural review → Sufficient (+) ROB: Adequate	Low	Inadequate (−)	Translated and culturally adapted BCAM for Malaysia. Internal consistency and total score ICC acceptable, but no structural or construct validity performed. Criterion validity, SEM/SDC, and responsiveness not assessed. Several item ICCs <0.40. COSMIN=Low, ROB=Inadequate.
2021	Ullah, Z.; Khan, M.N.; Din, Z.U.; Afaq, S.	Breast Cancer Awareness and Associated Factors Amongst Women in Peshawar, Pakistan: A Cross-Sectional Study	10.1177/11782234211025346	Pakistan	cross-sectional	women 18yo< (outpatient departments)	n=430	Used BCAM (validated version by Cancer Research UK)	α, content validity (reported), hypothesis testing (demographics)	CR: Reported CVI = 0.93 (from previous validation, not tested in this sample) → Indeterminate (?) ROB: Doubtful	CR: NR → Insufficient (−) ROB: Inadequate	CR: α = 0.964 → Sufficient (+) / Very Good ROB: Adequate	CR: NR → Insufficient (−) ROB: Inadequate	CR: NR → Insufficient (−) ROB: Inadequate	CR: Demographic associations only (no predefined hypotheses) → Doubtful (?) ROB: Doubtful	CR: NR → Insufficient (−) ROB: Inadequate	CR: NR → Insufficient (−) ROB: Inadequate	CR: Tool used without new adaptation → Not applicable ROB: N/A	Low	Inadequate (−)	Usage study only; no psychometric validation except α. Reported CVI is from earlier BCAM study, not from this sample. Cannot be included in meta-analysis.
2021	BaÅŸ, Sennur; UrsavaÅŸ, Figen Erol	Transcultural Adaptation and Validation of the Turkish Version of the Breast Cancer Awareness Measure (BCAM) Questionnaire	10.30621/jbachs.1213402	Turkey	cross-sectional	women	n=552	developed Turkish version of BCAM	α, ICC, κ, CFA, CVI, known-groups (HT), translation/pilot	CR: Expert panel; CVI ≈ 1.00; pilot/cognitive checks → Sufficient (+) ROB: Very Good	CR: CFA (2-factor model) → Sufficient (+) ROB: Adequate	CR: α ≈ 0.89 → Sufficient (+) ROB: Very Good	CR: ICC ≈ 0.89; κ ≈ 0.55–0.96 → Sufficient (+) ROB: Very Good	CR: No SEM/SDC/MIC → Indeterminate (?) ROB: Inadequate	CR: Known-groups differences (e.g., health workers > general) → Sufficient (+) ROB: Adequate	CR: NR → Insufficient (−) ROB: Inadequate	CR: NR → Insufficient (−) ROB: Inadequate	CR: Forward–backward translation + expert review + pilot → Sufficient (+) ROB: Adequate	Good	Inadequate (−)	Strong α, test–retest (ICC/κ), CFA-confirmed structure, excellent CVI, and hypothesis testing via known-groups; no criterion validity, responsiveness, or measurement-error stats (SEM/SDC/MIC). Overall COSMIN = Good; ROB = Inadequate by worst-score counts.
2022	Yusuf, A.; P Iskandar, Y.H.; Ab Hadi, I.S.; Nasution, A.; Lean Keng, S.	Breast awareness mobile apps for health education and promotion for breast cancer	10.3389/fpubh.2022.951641	Malaysia	quasi-experimental interventional	women 18yo<	n=41	Adapted BCAM-M (Malay version); translation, cultural tailoring, tested with BrAware app users.	α, Pre–post hypothesis testing, Content adaptation, Responsiveness	CR: Forward–back translation + pilot (n=10) → Sufficient (+) ROB: Adequate	CR: NR → Insufficient (−) ROB: Inadequate	CR: α = 0.89 → Sufficient (+) ROB: Adequate	CR: NR → Insufficient (−) ROB: Inadequate	CR: NR → Insufficient (−) ROB: Inadequate	CR: Pre–post intervention change significant (p<0.05) → Sufficient (+) ROB: Doubtful (no predefined hypotheses, no control group)	CR: NR → Insufficient (−) ROB: Inadequate	CR: Significant pre-post improvement → Sufficient (+) ROB: Doubtful (no comparator or MIC)	CR: Translation + cultural tailoring + pilot → Sufficient (+) ROB: Adequate	Low-Moderate	Inadequate (−)	Mobile app intervention study; small sample; no test–retest, no factor analysis, no gold standard, responsiveness tested but without MIC or control group. Not suitable for psychometric meta-analysis
2023	Lawis,R. M. M.; Sabir, M.	Breast cancer awareness among Sudanese females in Omdurman city: 2021	10.1186/s12889-023-16833-y	Sudan	cross-sectional	females resident of Omdurman city	n=385	modified (cultural adaption)	α, hypothesis testing, content validity, cross-cultural adaptation	CR: Expert review + pilot testing → Adequate (+) RoB: Adequate	CR: NR → Insufficient (−) ROB: Inadequate	CR: α = 0.825 → Doubtful / Adequate (no factor structure) RoB: Inadequate	CR: NR → Insufficient (−) ROB: Inadequate	CR: NR → Insufficient (−) ROB: Inadequate	CR: Associations with age, education, contact → Doubtful RoB: Doubtful (no predefined hypotheses)	CR: NR → Insufficient (−) ROB: Inadequate	CR: NR → Insufficient (−) ROB: Inadequate	CR: Translation + expert review + pilot testing → Adequate (+) RoB: Adequate	Low	Inadequate (−)	Good α but no structural validation; exploratory associations only; adapted Arabic BCAM used.
2024	Papasozomenou, Panayiota; Eskitzis, Panagiotis; Panteris, Eleftherios; Gerede, Angeliki; Patsiatzi, Anastasia; Zafrakas, Menelaos KERDESES	Transcultural Adaptation of the Breast Cancer Awareness Measure in a Rural Border Area of Greece	10.7759/cureus.61396	Greece	cross-sectional	women residing in a rural border area	n=110	modified (cultural adaption)	α, Construct validity (exploratory), Content validity (expert + pilot)	CR: Forward–back translation + pilot → Sufficient (+) ROB: Adequate	CR: NR → Insufficient (−) ROB: Inadequate	CR: α = 0.89 (warning signs), α = 0.85 (risk factors) → Sufficient (+) ROB: Very Good	CR: NR → Insufficient (−) ROB: Inadequate	CR: NR → Insufficient (−) ROB: Inadequate	CR: χ² associations only, no predefined hypotheses → Indeterminate / Doubtful ROB: Doubtful	CR: NR → Insufficient (−) ROB: Inadequate	CR: NR → Insufficient (−) ROB: Inadequate	CR: Forward–back translation, rural pilot → Sufficient (+) ROB: Adequate	Low	Inadequate (−)	Internal consistency good, but no structural validity, reliability, or hypothesis-driven construct testing. Exploratory only; low evidence strength.
2025	Elshami, M., Albandak, M., Alser, M. et al.	Differences in seeking breast cancer care between screening eligible versus ineligible Palestinian women. Sci Rep 15, 24705 (2025).	https://doi.org/10.1038/s41598-025-10605-x	Palestine	Nationwide cross-sectional survey, July 2019–March 2020	women aged 18–74, recruited from hospitals, PHC centers, and public venues across 11 governorates	2,796 (2,168 ineligible for screening; 628 eligible)	Modified, Arabic-translated Breast Cancer Awareness Measure (BCAM); 13 symptoms assessed + barriers	α, CVI, content adaptation	CR: Expert review + pilot (n=35) → Sufficient (+) RoB: Adequate	CR: NR → Insufficient (−) ROB: Inadequate	CR: α = 0.75 (but no factor structure → Insufficient (−) RoB: Doubtful	CR: NR → Insufficient (−) ROB: Inadequate	CR: NR → Insufficient (−) ROB: Inadequate	CR: Exploratory associations only (no predefined hypotheses) → Doubtful RoB: Doubtful	CR: NR → Insufficient (−) ROB: Inadequate	CR: NR → Insufficient (−) ROB: Inadequate	CR: Forward–back translation + expert panel + pilot → Sufficient (+) RoB: Adequate	Low	Inadequate (−)	Awareness-focused study; limited to α and content validity; lacks full psychometric validation.
